# Supplementary material for: Bootstrapping complex time‐to‐event data without individual patient data, with a view toward time‐dependent exposures
Source: Stat Med. 2019 Jun 4;38(20):3747–63. doi: 10.1002/sim.8177 (PMC6771611; doi:10.1002/sim.8177)
Supplement: Supplementary file 2 — SIM_8177‐Supp‐0002‐ExampleCode.R [file SIM-38-3747-s002.R]

###########################################################
###Requirements:
#The code has been written using R version 3.4.3 (Platform: x86_64-w64-mingw32/x64 (64-bit)) with
#package versions mstate_0.2-11, data.table_1.12.4


rm(list=ls())
###########################################################
################Empirical Simulation#######################
###########################################################

###Load packages
library(mstate)
library(data.table)

######################################################
###Initialize original data
data(prothr)
###Set transition matrix
tmat <- attr(prothr, "trans")
pr1 <- subset(prothr, treat=="Prednisone")

###Check whether Tstart==Tstop
pr1$Tstart<-round(as.numeric(pr1$Tstart))
pr1$Tstop<-round(as.numeric(pr1$Tstop))

###shift Tstop where start ==stop
pr1$Tstop<-ifelse (pr1$Tstop==pr1$Tstart,pr1$Tstop+0.5,pr1$Tstop)
attr(pr1, "trans") <- tmat
######################################################


###Perform stratified Cox without adjustment to obtain Nelson-Aalen estimates
c1 <- coxph(Surv(Tstart, Tstop, status) ~ strata(trans), data=pr1,method="breslow")
###Compute NAEs
msf1 <- msfit(c1, trans=tmat)

###Determine initial distributions
ini.data.pr1<-pr1[!duplicated(pr1$id), ]
ini.prop.pr1<-table(pr1[!duplicated(pr1$id), ]$from)/dim(ini.data.pr1)[1]

###Set seed
set.seed(100)

###Set number of simulated datasets
ndata<-5

###Set number of inidividuals per dataset
n<-251

###Empirical simulation
sim.data<-lapply(1:ndata,FUN=function(i){
  dat.sim<-mssample(Haz=msf1$Haz,
                    trans=tmat,
                    M=n,history=list(state=sample(c(1,2),
                                                  n,
                                                  replace=T,
                                                  prob=ini.prop.pr1),
                                     time=rep(0,n)),
                    output="data",
                    do.trace = T,
                    cens = data.frame(time=c(0,3000),surv=c(1,0)))    #Adm censoring at t=3000
  output<-as.data.frame(do.call("cbind",dat.sim))
  #If no censoring distribution is specified: 
  #set censoring time to 2*max, if censoring is in the original data
  output$Tstop<-ifelse(output$Tstop==Inf,2*max(pr1$Tstop),output$Tstop)
  return(output)
})
